# Supplementary material for: Selective Inhibition of Yersinia enterocolitica Type III Secretion by Lindera obtusiloba Extract and Cinnamtannin B1
Source: Pharmaceutics. 2025 Sep 18;17(9):1217. doi: 10.3390/pharmaceutics17091217 (PMC12473489; doi:10.3390/pharmaceutics17091217)
Supplement: Supplementary file 1 [file pharmaceutics-17-01217-s001.zip]

Archive with 1 entries (1 files):
- pharmaceutics-3864872-supplementary.pdf
